# Supplementary material for: Applied Proteomics in ‘One Health’
Source: Proteomes. 2021 Jun 30;9(3):31. doi: 10.3390/proteomes9030031 (PMC8293331; doi:10.3390/proteomes9030031)
Supplement: Supplementary file 1 [file proteomes-09-00031-s001.zip]

Archive with 1 entries (1 files):
- proteomes-1203601-supplementary.pdf
